# Supplementary material for: CXCL8 secreted by immature granulocytes inhibits WT hematopoiesis in chronic myelomonocytic leukemia
Source: J Clin Invest. 2024 Sep 17;134(22):e180738. doi: 10.1172/JCI180738 (PMC11563679; doi:10.1172/JCI180738)
Supplement: Supporting data values [file jci-134-180738-s233.xlsx]

## Sheet: Figure 1C
Fraction of cells among total CD45+ cells
Condition	LYB _CD45+	LYTCD4_CD45+	LYTCD8_CD45+	MONO_CD45+	DEND_CD45+	Neutro_CD45+	NK_CD45+
Control	2.96	21.6	7.26	5.13	1.13	55.59	2.69
Control	3.56	20.5	11.4	4.54	2.36	43.33	10.1
Control	2.07	14.1	4.61	6.7	1.28	59.22	5.47
Control	5.76	17.8	12.8	7.42	1.72	44.54	4.54
Control	8.2	11.6	4.23	8.93	1.82	57.16	4.53
Control	1.8	10.9	7.62	6.72	1.21	67.48	1.93
Control	1.86	6.66	3.52	5.6	0.49	76.72	2.69
Control	6.44	16.5	10.9	6.41	1.51	50.97	3.39
Control	2.64	13.7	3.12	9.11	1.59	62.12	3.74
Control	1.91	7.44	11.2	6.66	1.35	64.94	3.58
LMMC	1.72	15.4	4.69	13.5	4.99	52.68	2.74
LMMC	1.41	15.3	2.46	17	2.34	57.84	1.6
LMMC	0.45	4.15	0.55	22.6	8.61	54.79	0.89
LMMC	0.22	5.29	3.22	17.9	0.87	68.6	1.63
LMMC	1.07	15.9	2.95	29	2.25	31.64	9.32
LMMC	1.76	6.66	1.38	27.2	18.5	41	0.97
LMMC	2.35	8.74	8.31	23.4	3.62	36.88	4.2
LMMC	1.23	7.66	2.6	14	1.67	67.88	1.63
LMMC	0.59	6.78	3.14	28.8	1.04	46.67	1.49
LMMC	2.83	8.45	4.17	30	4.73	40.23	3.53
LMMC	2.29	15	5.04	11.9	6	55.23	1.59
LMMC	0.094	2.71	1.48	21.5	0.73	63.69	4.81
LMMC	0.64	2.12	1.33	21.8	3.44	64.29	0.83
LMMC	1.41	18.1	7.18	20.9	5.74	33.16	2.2
LMMC	0.33	9.02	3.58	6.19	0.46	74.67	0.53
LMMC	1.1	5.59	2.62	24.2	1.43	58.17	0.22
LMMC	1.17	12.2	2.74	27.4	2.25	41.73	5.86
LMMC	0.75	5.94	3.59	29.8	0.32	53.1	0.76
LMMC	0.81	3.6	14.8	12.6	1.42	61.01	1.09
LMMC	3.99	7.5	1.97	27.9	3.17	46.45	4.29
LMMC	1.04	5.92	2.45	30.2	0.91	52.79	0.38
LMMC	0.67	8.07	11.8	33.4	8.48	25.04	2.48
LMMC	4.95	15.6	4.49	11.5	1.3	56.04	1.31
LMMC	0.59	4.36	6.84	38.4	2.87	38.9	3.45
LMMC	6.19	8.89	4.37	32.7	1.49	36.66	4.64
LMMC	5.54	14.4	17.5	18.3	4.85	34.45	1.53
LMMC	0.82	8.98	1.95	22.4	0.64	53.88	7.64

## Sheet: Figure 1F
Percentage of neutrophil fractions among CD45+ cells.
Condition	CD15+CD16+_CD45+	CD15+CD16-_CD45+
Control	55.3	0.29
Control	42.2	1.13
Control	58.9	0.32
Control	44.4	0.14
Control	56.7	0.46
Control	67.3	0.18
Control	76.5	0.22
Control	50.4	0.57
Control	61.6	0.52
Control	64.6	0.34
LMMC	50	2.68
LMMC	57	0.84
LMMC	46.4	8.39
LMMC	55.8	12.8
LMMC	31.2	0.44
LMMC	28.6	12.4
LMMC	28.9	7.98
LMMC	66.5	1.38
LMMC	42.7	3.97
LMMC	36.9	3.33
LMMC	46.1	9.13
LMMC	62.1	1.59
LMMC	61.8	2.49
LMMC	32	1.16
LMMC	73.5	1.17
LMMC	54.3	3.87
LMMC	40.5	1.23
LMMC	41.1	12
LMMC	58.9	2.11
LMMC	45.4	1.05
LMMC	47.6	5.19
LMMC	23.3	1.74
LMMC	55.4	0.64
LMMC	27.1	11.8
LMMC	29.3	7.36
LMMC	31.9	2.55
LMMC	52.2	1.68

## Sheet: Figure 1G
Spearman correlation between IMC and CD15+CD16- cells
Condition	IMC	CD15+CD16-_CD45+
LMMC	0	2.68
LMMC	0	0.84
LMMC	11	8.39
LMMC	8	12.8
LMMC	0	0.44
LMMC	4	12.4
LMMC	0	7.98
LMMC	0	1.38
LMMC	3.4	3.97
LMMC	0.7	3.33
LMMC	1	9.13
LMMC	0	1.59
LMMC	0	2.49
LMMC	0	1.16
LMMC	0	1.17
LMMC	0	3.87
LMMC	0	1.23
LMMC	1.6	12
LMMC	0	2.11
LMMC	0	1.05
LMMC	2	5.19
LMMC	0	1.74
LMMC	0	0.64
LMMC	0	11.8
LMMC	2	7.36
LMMC	0	2.55
LMMC	0	1.68

## Sheet: Suppl Fig 1K
Fraction of cells among total CD45+ cells
Condition	cMO_monocyte	iMO_monocytes	ncMO_monocytes
Control	75.2	14.2	10.4
Control	76.2	12.8	11
Control	78.7	9.98	10.6
Control	85.2	6.72	7.99
Control	73	13.8	13.2
Control	87.9	7.23	4.61
Control	90	4.54	5.24
Control	73	12.2	14.5
Control	81.4	9.14	9.02
Control	89	9.8	1.2
LMMC	98	1.39	0.23
LMMC	99.2	0.44	0.28
LMMC	92.8	6.41	0.28
LMMC	88.2	10.5	0.63
LMMC	95.1	4.23	0.59
LMMC	93.9	5.64	0.26
LMMC	98.1	1.15	0.46
LMMC	97.3	1.4	1.19
LMMC	98.7	0.83	0.24
LMMC	97.1	2.01	0.53
LMMC	91.9	5.07	2.5
LMMC	97.2	1.8	0.75
LMMC	95.1	4.47	0.13
LMMC	98.2	0.99	0.16
LMMC	95.2	4.39	0.27
LMMC	97.2	1.4	0.92
LMMC	99.2	0.66	0.062
LMMC	99.4	0.34	0.1
LMMC	95.3	3.93	0.6
LMMC	99.1	0.47	0.36
LMMC	97.1	2.1	0.35
LMMC	95.9	2.12	1.8
LMMC	93.2	4.08	2.59
LMMC	95.7	3.43	0.44
LMMC	98.1	1.33	0.46
LMMC	96.6	1.62	1.64
LMMC	96	3.2	0.76

## Sheet: Figure 2A
Figure 2A
Condition	iGRAN (%)
Aged CTL	4.60998
Aged CTL	1.77462
Aged CTL	1.6654
Aged CTL	2.37464
Aged CTL	2.99362
Aged CTL	0.630338
Aged CTL	2.76454
Aged CTL	1.73855
Aged CTL	1.37006
Aged CTL	1.2062
Aged CTL	6.84433
Aged CTL	15.0173
Aged CTL	9.74987
Aged CTL	4.16714
Aged CTL	1.68546
Aged CTL	0.664536
Aged CTL	3.47529
Aged CTL	4.89963
Aged CTL	11.7553
Aged CTL	1.98599
Aged CTL	1.31728
Aged CTL	7.79964
Aged CTL	5.39467
Aged CTL	2.51462
Aged CTL	2.55433
Aged CTL	0.488293
Aged CTL	1.44403
Aged CTL	0.625109
Aged CTL	2.49091
Aged CTL	2.16956
Aged CTL	2.44231
Aged CTL	2.97237
Aged CTL	1.39548
Aged CTL	3.01275
Aged CTL	1.01458
Aged CTL	6.31379
Aged CTL	3.54111
Aged CTL	1.95992
Aged CTL	0.459057
Aged CTL	2.1119
Aged CTL	1.83031
Aged CTL	21.9962
Aged CTL	6.11479
Aged CTL	0.629737
Aged CTL	0.676457
Aged CTL	4.31383
Aged CTL	2.21817
Aged CTL	0.740293
Aged CTL	1.81545
Aged CTL	1.32246
Aged CTL	1.8103
Aged CTL	3.05674
Aged CTL	1.33494
Aged CTL	8.6315
Aged CTL	3.77244
Aged CTL	2.03882
Aged CTL	1.49793
Aged CTL	16.3108
Aged CTL	2.42489
Aged CTL	1.03826
Aged CTL	2.1019
Aged CTL	2.18071
Aged CTL	1.91742
Aged CTL	7.73789
Young CTL	0.453338
Young CTL	0.883466
Young CTL	0.992439
Young CTL	0.433636
Young CTL	1.91593
Young CTL	0.0952252
Young CTL	0.22965
Young CTL	0.504094
Young CTL	1.26888
Young CTL	2.35431
Young CTL	0.561275
Young CTL	6.08186
Young CTL	6.06011
Young CTL	8.98809
Young CTL	0.175999
Young CTL	0.081238
Young CTL	0.275591
Young CTL	0.616645
Young CTL	1.32251
Young CTL	1.13844
Young CTL	2.4941
Young CTL	0.512431
Young CTL	2.51625
Young CTL	0.791431
Young CTL	0.241155
Young CTL	1.61789
Young CTL	3.61504
Young CTL	0.00226765
Young CTL	1.57068
Young CTL	0.710053
Young CTL	2.16587
Young CTL	0.538793
Young CTL	0.147045
Young CTL	4.14514
Young CTL	1.46815
Young CTL	0.0721273
Young CTL	0.623488
Young CTL	0.280625
Young CTL	1.19447
Young CTL	5.49779
Young CTL	0.12453
Young CTL	0.372196
Young CTL	0.293154
Young CTL	0.762428
Young CTL	8.99402
Young CTL	1.2878
Young CTL	2.32993
Young CTL	3.56091
Young CTL	0.130201
Young CTL	0.468726
Young CTL	2.65264
Young CTL	6.76622
Young CTL	2.61052
Young CTL	2.80169
Young CTL	0.0698389
Young CTL	2.91028
Young CTL	7.85873
Young CTL	2.70879
Young CTL	0.346287
Young CTL	2.9473
Young CTL	0.775879
Young CTL	4.154
Young CTL	7.33691
Young CTL	1.2372
Young CTL	0.977605
Young CTL	0.919203
Young CTL	0.163345
Young CTL	4.31857
Young CTL	0.0109423
Young CTL	8.08734
Young CTL	0.988135
CMML	2.44416
CMML	13.3022
CMML	6.25794
CMML	12.7
CMML	3.97144
CMML	1.58789
CMML	44.2836
CMML	11.302
CMML	0.909986
CMML	8.03913
CMML	1.57485
CMML	1.2893
CMML	14.2856
CMML	1.168
CMML	23.4
CMML	6.07553
CMML	4.21084
CMML	2.45469
CMML	5.43693
CMML	16.3
CMML	21.5
CMML	4.00082
CMML	5.87943
CMML	20.9747
CMML	0.517074
CMML	2.6912
CMML	3.03939
CMML	0.451752
CMML	1.22401
CMML	9.28474
CMML	3.01929
CMML	8.46258
CMML	4.93621
CMML	30.3493
CMML	22.9
CMML	38.046
CMML	3.62301
CMML	55.8467
CMML	7.47852
CMML	4.3009
CMML	2.83379
CMML	4.64974
CMML	15.7385
CMML	2.04992
CMML	3.03382
CMML	2.99269
CMML	3.5065
CMML	1.12636
CMML	5.29609
CMML	5.79367
CMML	2.51211
CMML	37.9126
CMML	62.339
CMML	26.5971
CMML	0.100951
CMML	0.375463
CMML	2.36991
CMML	0.0304865
CMML	7.76148
CMML	65.4234
CMML	11.0138
CMML	9.20295
CMML	4.48197
CMML	7.4022
CMML	7.75557
CMML	1.04633
CMML	3.51992
CMML	34.1899
CMML	19.206
CMML	14.9286
CMML	0.841943
CMML	4.20125
CMML	1.68816
CMML	5.39343
CMML	6.87624
CMML	0.928731
CMML	5.01881
CMML	0.630236
CMML	0.749412
CMML	3.23028
CMML	1.7
CMML	4.76503
CMML	40.8623
CMML	40.535
CMML	36.1584
CMML	0.478065
CMML	82.4479
CMML	3.32889
CMML	14.2853
CMML	32.8195
CMML	11.4681
CMML	73.928
CMML	7.51439
CMML	15.7335
CMML	81.4944
CMML	0.402229
CMML	0.599253
CMML	30.4049
CMML	32.856
CMML	3.96928
CMML	5.17052
CMML	0.612291
CMML	7.26396
CMML	40.0536
CMML	27.4426
CMML	36.2361
CMML	12.3747
CMML	5.73224
CMML	6.18689
CMML	1.63134
CMML	29.123
CMML	43.5698
CMML	46.074
CMML	16.3833
CMML	53.4114
CMML	16.6289
CMML	24.5067
CMML	13
CMML	4.24031
CMML	14.7
CMML	34.6238
CMML	1.08751
CMML	26.1807
CMML	13.9794
CMML	25.8579
CMML	23.3
CMML	0.374216
CMML	14.8232
CMML	17.4077
CMML	1.50271
CMML	8.34078
CMML	4.35104
CMML	15.1
CMML	0.405497
CMML	35.5542
CMML	18.1484
CMML	29.7785
CMML	8.40001
CMML	24.8
CMML	1.98507
CMML	2.13339
CMML	25.5
CMML	2.42243
CMML	46.1758
CMML	0.576138
CMML	29.8945
CMML	49.36
CMML	6.96186
CMML	62.6015
CMML	26.7471
CMML	42.3287
CMML	52.0364
CMML	6.93272
CMML	32.7605
CMML	24.1289
CMML	57.8258
CMML	40.9055
CMML	40.8635
CMML	0.619605
CMML	16.4943
CMML	4.73323
CMML	61.3473
CMML	3.03367
CMML	70.1758
CMML	13.0324
CMML	17.8667
CMML	19.2
CMML	17.1
CMML	50.1072
CMML	27.7689
CMML	29.8571
CMML	80.4959
CMML	19.1751
CMML	51.8476
CMML	66.5856
CMML	5.93594
CMML	60.707
CMML	67.8649
CMML	53.8386
CMML	12.6263
CMML	8.59044
CMML	17.1631
CMML	5.37488
CMML	63.9181
CMML	0.459774
CMML	3.91943
CMML	82.1786
CMML	76.5658
CMML	0.560707
CMML	12.1607
CMML	1.3352
CMML	1.7
CMML	14.9
CMML	2.51828
CMML	12.8358
CMML	0.928034
CMML	5.30268
CMML	15.9201
CMML	12
CMML	0.898372
CMML	1.69821
CMML	28.6283
CMML	0.488992
CMML	1.2639
CMML	1.28057
CMML	77.0875
CMML	29.6207
CMML	52.0819
CMML	1.17354

## Sheet: Figure 2B
Figure 2B
Condition	iGRAN abs
Aged CTL	0.0149218
Aged CTL	0.00942633
Aged CTL	0.00705299
Aged CTL	0.0199871
Aged CTL	0.0254707
Aged CTL	0.00471993
Aged CTL	0.0150559
Aged CTL	0.00927778
Aged CTL	0.0107675
Aged CTL	0.00621867
Aged CTL	0.0450097
Aged CTL	0.124216
Aged CTL	0.0548664
Aged CTL	0.0185184
Aged CTL	0.00870681
Aged CTL	0.00551982
Aged CTL	0.025582
Aged CTL	0.0366886
Aged CTL	0.0961877
Aged CTL	0.012326
Aged CTL	0.0108209
Aged CTL	0.0514743
Aged CTL	0.0344016
Aged CTL	0.0234618
Aged CTL	0.0105211
Aged CTL	0.00295407
Aged CTL	0.00600648
Aged CTL	0.00382911
Aged CTL	0.015426
Aged CTL	0.00702199
Aged CTL	0.0130133
Aged CTL	0.0201264
Aged CTL	0.006026
Aged CTL	0.0203445
Aged CTL	0.00631134
Aged CTL	0.0345431
Aged CTL	0.0235681
Aged CTL	0.0122018
Aged CTL	0.00278482
Aged CTL	0.00654399
Aged CTL	0.00771685
Aged CTL	0.0868668
Aged CTL	0.0523665
Aged CTL	0.00323434
Aged CTL	0.00483581
Aged CTL	0.0227761
Aged CTL	0.00920352
Aged CTL	0.00691629
Aged CTL	0.0130515
Aged CTL	0.00961246
Aged CTL	0.00941659
Aged CTL	0.0231226
Aged CTL	0.00717311
Aged CTL	0.0761989
Aged CTL	0.0245236
Aged CTL	0.0129561
Aged CTL	0.00979309
Aged CTL	0.0823241
Aged CTL	0.0179343
Aged CTL	0.00752142
Aged CTL	0.0132534
Aged CTL	0.0160674
Aged CTL	0.0117617
Aged CTL	0.051
CMML	0.0357002
CMML	0.215911
CMML	0.0861881
CMML	0.167874
CMML	0.0409005
CMML	0.0172642
CMML	1.43437
CMML	0.181558
CMML	0.0253346
CMML	0.142961
CMML	0.0326168
CMML	0.0281134
CMML	0.19405
CMML	0.0188432
CMML	0.307895
CMML	0.0628795
CMML	0.0488029
CMML	0.0478747
CMML	0.080851
CMML	0.194088
CMML	0.416129
CMML	0.0432707
CMML	0.105437
CMML	0.433356
CMML	0.00718865
CMML	0.0336021
CMML	0.0396552
CMML	0.00728506
CMML	0.0156234
CMML	0.134844
CMML	0.0424693
CMML	0.325859
CMML	0.0799948
CMML	0.670224
CMML	0.305252
CMML	1.07844
CMML	0.0522076
CMML	2.1555
CMML	0.207759
CMML	0.0578232
CMML	0.0733561
CMML	0.084701
CMML	1.3886
CMML	0.0360788
CMML	0.086052
CMML	0.0405627
CMML	0.0406654
CMML	0.0117212
CMML	0.13495
CMML	0.082145
CMML	0.0388295
CMML	1.40995
CMML	3.41992
CMML	0.332759
CMML	0.00234185
CMML	0.00468053
CMML	0.0493747
CMML	0.00080197
CMML	0.255899
CMML	4.52446
CMML	0.236498
CMML	0.165179
CMML	0.174464
CMML	0.121031
CMML	0.154573
CMML	0.0208055
CMML	0.047516
CMML	1.50637
CMML	2.12559
CMML	0.643111
CMML	0.0152891
CMML	0.0518831
CMML	0.0372138
CMML	0.0585036
CMML	0.126317
CMML	0.0193333
CMML	0.113287
CMML	0.0110744
CMML	0.0355079
CMML	0.0617813
CMML	0.0254274
CMML	0.228033
CMML	2.74861
CMML	4.08935
CMML	5.04783
CMML	0.0168602
CMML	19.3881
CMML	0.10125
CMML	0.702468
CMML	1.93737
CMML	0.501978
CMML	11.0065
CMML	0.218139
CMML	4.61321
CMML	19.7328
CMML	0.0154461
CMML	0.0124912
CMML	0.922514
CMML	2.05985
CMML	0.077782
CMML	0.132803
CMML	0.021975
CMML	0.204715
CMML	12.058
CMML	0.606543
CMML	2.23532
CMML	0.33533
CMML	0.131829
CMML	0.0663336
CMML	0.0249065
CMML	2.68333
CMML	46.5275
CMML	3.41225
CMML	0.438662
CMML	23.4678
CMML	0.279631
CMML	0.458319
CMML	0.415886
CMML	0.0807294
CMML	0.711864
CMML	2.87735
CMML	0.0188784
CMML	0.914594
CMML	1.06769
CMML	2.15086
CMML	3.48234
CMML	0.0126399
CMML	0.584186
CMML	1.47575
CMML	0.0338571
CMML	0.757251
CMML	0.049266
CMML	5.64423
CMML	0.00916495
CMML	22.9624
CMML	0.358407
CMML	2.57879
CMML	0.144174
CMML	3.0738
CMML	0.0755733
CMML	0.043238
CMML	1.20109
CMML	0.0702657
CMML	4.99418
CMML	0.0483089
CMML	17.5131
CMML	10.1761
CMML	0.200833
CMML	2.49533
CMML	7.54587
CMML	9.70994
CMML	5.79403
CMML	0.0692143
CMML	5.70163
CMML	0.336001
CMML	4.63454
CMML	6.48602
CMML	5.01326
CMML	0.0100176
CMML	0.887992
CMML	0.0696001
CMML	32.3531
CMML	0.0581115
CMML	11.5811
CMML	0.616764
CMML	1.11814
CMML	1.14581
CMML	2.16746
CMML	20.8498
CMML	2.92238
CMML	1.19872
CMML	11.6669
CMML	2.18966
CMML	4.69035
CMML	18.8059
CMML	0.385257
CMML	10.1098
CMML	9.18942
CMML	7.65956
CMML	0.424543
CMML	0.199065
CMML	2.3552
CMML	0.26709
CMML	1.77808
CMML	0.00694892
CMML	0.165101
CMML	50.7774
CMML	11.6035
CMML	0.010235
CMML	0.154432
CMML	0.0212969
CMML	0.0186373
CMML	0.400025
CMML	0.0307151
CMML	0.208945
CMML	0.00938279
CMML	0.0800949
CMML	0.826653
CMML	0.216288
CMML	0.0299918
CMML	0.0199504
CMML	1.71626
CMML	0.00639881
CMML	0.0296362
CMML	0.0322617
CMML	13.4439
CMML	1.10206
CMML	3.03077
CMML	0.0121453

## Sheet: Figure 2C
iGRAN (%)	MD	MP
CMML	5.39343	27.4426
CMML	3.97144	1.28057
CMML	1.57485	11.4681
CMML	1.69821	15.9201
CMML	9.20295	29.7785
CMML	5.43693	7.76148
CMML	6.18689	3.23028
CMML	2.45469	14.8232
CMML	1.22401	5.93594
CMML	16.3833	28.6283
CMML	5.17052	30.4049
CMML	0.459774	4.48197
CMML	65.4234	7.47852
CMML	4.35104	25.5
CMML	1.17354	5.73224
CMML	1.168	29.8571
CMML	1.7	40.535
CMML	16.6289	0.928731
CMML	4.64974	13
CMML	2.13339	34.1899
CMML	24.1289	2.04992
CMML	12.8358	52.0364
CMML	22.9	13.0324
CMML	1.12636	0.576138
CMML	26.5971	3.32889
CMML	2.6912	19.206
CMML	0.619605	29.6207
CMML	14.2856	46.1758
CMML	7.75557	16.4943
CMML	1.63134	0.612291
CMML	13.3022	17.8667
CMML	0.928034	32.8195
CMML	0.451752	29.123
CMML	0.0304865	12.6263
CMML	7.4022	19.2
CMML	0.630236	67.8649
CMML	4.3009	0.478065
CMML	0.374216	5.37488
CMML	0.375463	36.2361
CMML	2.51211	13.9794
CMML	2.99269	14.9
CMML	7.26396	34.6238
CMML	0.100951	80.4959
CMML	4.21084	52.0819
CMML	4.24031	17.4077
CMML	38.046	8.34078
CMML	1.3352	73.928
CMML	8.03913	32.856
CMML	1.58789	40.9055
CMML	6.93272	40.8635
CMML	4.73323	19.1751
CMML	3.96928	81.4944
CMML	5.30268	23.3
CMML	1.98507	27.7689
CMML	11.0138	46.074
CMML	0.599253	60.707
CMML	6.07553	42.3287
CMML	0.898372	53.8386
CMML	0.841943	70.1758
CMML	3.03367	32.7605
CMML	1.2639	57.8258
CMML	12.1607	17.1
CMML	2.51828	25.8579
CMML	6.87624	17.1631
CMML	0.488992	82.4479
CMML	3.03382	49.36
CMML	55.8467	15.7385
CMML	16.3	36.1584
CMML	18.1484	51.8476
CMML	0.749412	24.8
CMML	1.50271	53.4114
CMML	4.00082	50.1072
CMML	3.62301	26.7471
CMML	1.68816	82.1786
CMML	5.87943	40.0536
CMML	20.9747	76.5658
CMML	1.2893	15.7335
CMML	21.5	15.1
CMML	0.405497	66.5856
CMML	63.9181	35.5542
CMML	4.76503	29.8945
CMML	0.909986	61.3473
CMML	2.44416	43.5698
CMML	5.29609
CMML	3.91943
CMML	2.36991
CMML	12.3747
CMML	3.5065
CMML	3.01929
CMML	3.03939
CMML	7.51439
CMML	4.93621
CMML	8.59044
CMML	1.04633
CMML	77.0875
CMML	23.4
CMML	14.9286
CMML	8.40001
CMML	8.46258
CMML	26.1807
CMML	5.79367
CMML	0.560707
CMML	44.2836
CMML	37.9126
CMML	1.7
CMML	11.302
CMML	4.20125
CMML	2.42243
CMML	62.339
CMML	6.25794
CMML	2.83379
CMML	5.01881
CMML	0.402229
CMML	24.5067
CMML	3.51992
CMML	12
CMML	9.28474
CMML	0.517074
CMML	62.6015
CMML	14.2853
CMML	40.8623
CMML	12.7
CMML	6.96186
CMML	14.7
CMML	1.08751
CMML	30.3493

## Sheet: Figure 2D
Correlation Figure 2D
iGRAN_(%)	IMC (%)	WBC (109/L)	hemoglobin (g/dL)	LY (%)
0.0304865	0	5.8	12.5	13.7931
0.100951	2	6.08	12.3	12.9934
0.374216	1	5.89	13.3	29.0323
0.375463	3	5.9	12.3	8.98305
0.402229	0	11.3	11.9	16.8142
0.405497	0	8.24	8.3	33.9806
0.451752	0	5.8	15.3	20.6897
0.459774	ND	4.41	10.1	20.4082
0.478065	0	21.23	10.7	14.1309
0.488992	0	7.4	14.5	40.5405
0.517074	0	11.8	14.7	19.5763
0.560707	0	10.3	11.5	12.6214
0.576138	0	18.03	9.6	3.88242
0.599253	0	6.9	12.1	26.3768
0.612291	0	19.4	12.7	20.9794
0.619605	0	5.17	13.9	17.9884
0.630236	0	5.8	15.9	29.4828
0.749412	0	7.9	16	11.3924
0.841943	0	7	13.9	18.5714
0.898372	ND	6.95	14.3	25.8993
0.909986	0	8.3	12.1	27.9518
0.928034	ND	5.71	12.9	26.2697
0.928731	0	17.06	14.7	3.98593
1.04633	0	9.22	13.4	18.9805
1.08751	0	12.2	10.9	5.7377
1.12636	0	5	10.9	42
1.168	1	4.57	12.4	46.3895
1.17354	0	4.54	16.1	22.0264
1.22401	0	4.26	15.4	29.108
1.2639	0	7.1	14.5	30.9859
1.28057	0	13.2	14.8	10.3788
1.2893	0	8.2	12.3	18.2927
1.3352	0	6.2	12.1	32.0968
1.50271	3	7.9	14.7	16
1.57485	0	3.15	12.2	49.5238
1.58789	0	6.4	11.3	23.4375
1.63134	1	5.4	15.3	40.7407
1.68816	0	8.01	14.3	19.975
1.69821	ND	3.58	14.3	22.3464
1.7	0	4.6	7.6	27.8261
1.7	4	10.7	12.1	21.9626
1.98507	0	6.89	8.8	16.9811
2.04992	0	17.78	10.6	19.0101
2.13339	0	4.92	8.8	38.0081
2.36991	1	8.41	12.3	33.0559
2.42243	0	10.97	9.1	10.6655
2.44416	0	8.33	10.5	27.0108
2.45469	ND	4.05	12.9	20
2.51211	0	5.93	11.7	23.946
2.51828	0	7.39	12.4	17.9973
2.6912	0	5.06	14.9	33.9921
2.83379	0	11.1	10.3	18.8288
2.99269	0	6	10.7	20
3.01929	0	8.54	16.2	25.2927
3.03367	0	7.04	9.4	40.0568
3.03382	2	7.61	10.7	14.9803
3.03939	0	8.71	14.9	10.907
3.23028	0	14.2	17.1	15
3.32889	2	18.29	10.8	31.0005
3.5065	0	8.53	10.8	24.9707
3.51992	ND	11.43	13.5	20.9974
3.62301	0	7.95	9.1	10.9434
3.91943	2	8.4	10.4	3.57143
3.96928	0	6.64	12.5	20.0301
3.97144	1	3.07	11.1	27.0358
4.00082	0	7.95	13.5	31.9497
4.20125	0	10.9	14.2	29.9083
4.21084	1	6.09	12.8	24.9589
4.24031	1	6.19	10.6	36.0258
4.3009	3	5.87	10	12.9472
4.35104	0	4.5	7.3	16.8889
4.48197	ND	15.85	13.3	6.94006
4.64974	0	4.9	10.4	29.1837
4.73323	0	6.6	14.5	12.1212
4.76503	0	8.29	8.5	37.0326
4.93621	ND	9.04	16.7	18.031
5.01881	0	11.1	14.8	41.6216
5.17052	0	4.41	12.5	31.2925
5.29609	1	8.4	11	29.7619
5.30268	1	6.8	13.1	15
5.37488	4	21.52	9.2	4.18216
5.39343	0	2.69	14.5	28.9963
5.43693	0	3.9	13.2	28.2051
5.73224	0	16.5	14.5	14
5.79367	0	10.25	11	12
5.87943	0	8.1	14.3	30.6173
5.93594	15	15.18	8.2	10.0132
6.07553	0	6.93	12.7	9.66811
6.18689	2	4	15	37.5
6.25794	0	11.1	10.7	26.7568
6.87624	0	7.4	14.6	21.6216
6.93272	0	6.4	11.3	20.3125
6.96186	0	12.17	10.7	13.9688
7.26396	ND	6	12.7	23.3333
7.4022	0	5.8	13.3	31.0345
7.47852	ND	16	10	4.125
7.51439	1	8.9	11.4	15.0562
7.75557	0	5.31	13.3	26.9303
7.76148	0.7	13.87	12.7	20.1875
8.03913	0	6.3	12.1	17.4603
8.34078	2	23.6	15.2	19.0678
8.40001	3	9.81	8.8	19.9796
8.46258	ND	10	16.4	8
8.59044	1	9.15	6.9	18.0328
9.20295	2	3.76	13.1	39.0957
9.28474	0	11.72	15.5	23.0375
11.0138	3	6.9	13.1	8.69565
11.302	3	10.86	12	33.9779
11.4681	1	13.3	11.3	13.985
12	2	11.7	14.1	11.9658
12.1607	0	7.26	11.6	15.0138
12.3747	3.6	8.47	14.1	13.6954
12.6263	11	20.4	9.7	32.8431
12.7	0	12	11	21.3333
12.8358	0	4.96	12.7	32.2581
13	2.6	17.3	9.8	15.6069
13.0324	2	18	10.5	13.8889
13.3022	0	5.6	10.7	37.5
13.9794	5.5	21.76	11.5	12.4081
14.2853	4	11.9	11.2	16.8067
14.2856	2	5.24	12.4	13.9313
14.7	5	12.2	10.6	40.1639
14.8232	1	15.02	13.9	26.032
14.9	0	21.8	12.4	11.0092
14.9286	ND	9.49	13.8	18.9673
15.1	7	72.61	7.8	6.89988
15.7335	8	70.1	11.6	3.99429
15.7385	14	42	10.5	2
15.9201	4	13.6	13.9	13.0147
16.3	1.4	7.65	13.3	47.8431
16.3833	8	4.3	8.4	27.907
16.4943	0	18.9	14.2	12.2222
16.6289	ND	4.66	8.6	18.0258
17.1	3	37.14	11.6	16.9898
17.1631	12	41.8	8.6	6.9378
17.4077	3	23.06	14.4	13.0095
17.8667	7	19.73	11	21.997
18.1484	5	7.66	8.4	37.9896
19.1751	7	30.2	13.4	13
19.2	0	20.9	11.6	17.9904
19.206	10	18.31	13.7	20.2075
20.9747	3	8.17	14.4	31.9461
21.5	4	8.2	13.4	18.2927
22.9	6	4.97	7.5	31.992
23.3	10	30.6	12.5	9.15033
23.4	6	9.4	12.6	23.4043
24.1289	4	4.94	11.9	41.0931
24.5067	3	11.33	9.2	12.9744
24.8	0	46.2	8.8	3.00866
25.5	4	16.26	9	4.98155
25.8579	1	39.8	12	7.98995
26.1807	9	10.09	11.3	20.0198
26.5971	0	5	11.9	28.8
26.7471	11	60.6	11	16.5017
27.4426	6	13.2	13.3	6.9697
27.7689	10	30.75	12	5.20325
28.6283	6	15.7	14.4	10.1911
29.123	5	20.21	15.6	12.7165
29.6207	0	18.5	15.6	14.0541
29.7785	9	13.7	8.7	10
29.8571	2	16.54	12.2	33.9782
29.8945	3	116.2	9.7	5.99828
30.3493	0	12.3	17.2	22.2764
30.4049	ND	15.77	12.2	21.3697
32.7605	0	34.18	11.9	4.00819
32.8195	5	19.81	11.2	18.9803
32.856	4	27.2	12.5	1.83824
34.1899	3	17.7	13.6	23.1638
34.6238	ND	22.1	10.7	12.2172
35.5542	16	89.42	8.3	6.39678
36.1584	ND	43.9	10.3	4.00911
36.2361	2	21.6	13.9	16.1574
37.9126	9	10.45	11.8	24.9761
38.046	4	6.2	8.8	37.0968
40.0536	ND	66.6	12.8	11.006
40.535	10	16.93	10.2	32.0142
40.8623	ND	11.93	9	21.0394
40.8635	11	30.2	13.4	9.93377
40.9055	12	29.88	12.9	9.70549
42.3287	ND	32.2	11.1	13.0435
43.5698	17	141.9	6.8	1.4024
44.2836	11	10.45	11.4	17.9904
46.074	1	31.2	7.7	6.98718
46.1758	15	18.6	9.4	13.9785
49.36	8	41.92	10.6	11.4027
50.1072	15	59.51	11.9	5.00756
51.8476	ND	45	6.4	4.04444
52.0364	2	17.86	11.2	19.9888
52.0819	2	23.02	15.6	16.9852
53.4114	13	54.8	8.5	3.04745
53.8386	5	32.72	9.3	2.50611
55.8467	ND	7.62	9.7	24.0157
57.8258	6	35.25	12.3	7.06383
60.707	24	32.15	8.4	5.00778
61.3473	20	119	7.6	4.5042
62.339	5	11	11.8	11.3636
62.6015	9	11.89	10.9	20.0168
63.9181	2	8.24	10	25.9709
65.4234	2.6	4.5	12.9	#VALUE!
66.5856	31	83.4	7.6	2.9976
67.8649	25	21.2	8.9	6.13208
70.1758	13	33.9	9.8	10.0295
73.928	9	25.84	11.3	9.98452
76.5658	ND	68	11.4	2.02941
77.0875	3	9.3	15.3	23.0108
80.4959	15	22.7	13.1	3.0837
81.4944	15	30.57	11.7	8.01439
82.1786	0	66.3	10.5	0
82.4479	26	41.83	10.7	8.98876

## Sheet: Figure 2E
	Number of mutations
	% iGRAN
Number of mutations	1	2	3	4	5
	12.7	11.47	2.52	17.87	19.18
	3.92	0.03	49.36	36.24	12.63
	1.59	4.3	1.63	2.42	62.6
	0.1	38.05	11.3	40.91	25.86
	29.62	1.7	0.38	70.18	14.82
	9.28	7.76	61.35	36.16	51.85
	4.77	7.4	4.24	32.76	67.86
	14.9	16.49	19.21	1.5	40.86
	8.59	14.29	53.41	27.44	60.71
	4.2	1.17	34.19	17.1	50.11
	2.05	1.57	15.1	8.46	0.56
	1.7	44.28	21.5	0.58	6.93
	30.35	4.35	5.79	24.13	18.15
	1.34	0.75	11.01	46.18	5.37
	3.02	0.52	25.5	2.45	66.59
	13.98	6.08	23.3	29.86	40.05
	0.63	7.76	24.8	0.37
	5.44	40.54	2.13	19.2
	14.7	12.37	2.44	12
	23.4	5.73	22.9	4.73
	1.26	32.86	3.03	3.23
	7.48	4.21	14.93	42.33
	16.3	0.6	52.08	29.89
	1.13	29.78	3.51	76.57
	6.88	0.41	0.46	43.57
	73.93	0.9	0.91	1.69
	0.61	0.45	1.99	15.74
	4.48	46.07	4
	16.38	3.62	55.85
	1.17	15.73	0.62
	0.48	13	82.45
	1.09	1.7	27.77
	6.19	5.3	8.34
	52.04	12.84	80.5
	0.93	5.17	7.26
	1.05	5.02	6.96
	15.92	13.3	34.62
	12.16	7.51	28.63
	2.69	16.63	40.86
	3.97	63.92	17.16
	2.37	3.33	9.2
		81.49	26.18
		32.82	26.75
		4.94	14.29
		20.97	3.97
		37.91	57.83
		13.03	35.55
		5.39	29.12
		5.88
		8.04
		62.34
		1.22
		4.65
		6.26
		0.84
		65.42
		30.4
		5.3
		24.51
		2.83
		0.4
		2.99
		3.04
		2.51
		8.4
		26.6
		53.84

## Sheet: Figure 2F
	% iGRAN
Mutations	ASXL1 WT	ASXL1 MUT	EZH2 WT	EZH2 mut	SRSF2 WT	SRSF2 mut	ZRSR2 WT	ZRSR2 MUT	SF3B1 WT	SF3B1 MUT	U2AF35 WT	U2AF35 MUT	Splice WT	Splice Mut
	0.101	2.37	0.101	2.444	0.03	0.101	0.101	0.46	0.101	0.405	0.101	1.126	0.03	1.088
	0.03	4.301	0.03	5.375	0.405	0.374	0.03	1.088	0.03	2.133	0.03	14.823	0.452	5.019
	0.374	2.422	0.374	18.64	0.452	0.375	0.374	5.019	0.374	12.626	0.374	22.298	0.478	7.264
	0.375	1.5	0.375	1.5	0.478	0.46	0.375	7.402	0.375	13.302	0.375	25.858	0.517	7.402
	0.405	7.756	0.405	5.936	0.517	0.62	0.405	8.4	0.452	38.046	0.405	57.826	0.612	8.4
	0.452	0.599	0.452	26.747	0.612	0.749	0.452	11.014	0.46	55.847	0.452	62.602	0.63	11.014
	0.46	0.576	0.46	36.158	0.63	0.91	0.478	22.298	0.478	67.865	0.46		0.898	14.929
	0.478	1.698	0.478	40.0536	0.898	1.224	0.489	30.405	0.517	18.148	0.478		0.929	30.405
	0.489	1.985	0.489	50.107	0.929	1.631	0.517	40.535	0.612	40.0536	0.489		1.264	40.535
	0.517	8.341	0.517	51.8	1.088	2.455	0.612	49.36	0.62	50.107	0.517		1.575	49.36
	0.612	1.046	0.612		1.126	2.518	0.62	2.422	0.63		0.612		1.588	2.422
	0.62	2	0.62		1.264	2.83379	0.63	29.895	0.749		0.62		2.37	29.895
	0.63	4.733	0.63		1.575	3.039	0.749		0.898		0.63		2.444	1.126
	0.749	5.936	0.749		1.588	4.211	0.898		0.91		0.749		2.691	3.506
	0.898	12.7	0.898		2.133	4.24	0.91		0.928		0.898		2.99269	14.823
	0.91	12.836	0.91		2.37	4.65	0.928		0.929		0.91		3	22.298
	0.928	13.032	0.928		2.444	5.296	0.929		1.088		0.928		3.329	35.554
	0.929	15.1	0.929		2.691	5.303	1.126		1.126		0.929		3.623	25.858
	1.088	15.734	1.088		2.99269	5.375	1.224		1.224		1.088		3.919	57.826
	1.126	17.867	1.126		3	5.393	1.264		1.264		1.224		3.969	62.602
	1.224	18.148	1.224		3.329	6.962	1.281		1.281		1.264		3.971	0.101
	1.264	19.175	1.264		3.623	7.514	1.289		1.289		1.281		4.001	0.374
	1.281	24.129	1.281		3.919	8.039	1.575		1.575		1.289		4.201	0.375
	1.289	25.858	1.289		3.969	8.463	1.588		1.588		1.575		4.351	0.46
	1.575	26.747	1.575		3.971	9.203	1.631		1.631		1.588		4.482	0.62
	1.588	27.769	1.588		4.001	11.302	2.133		2.37		1.631		4.765	0.749
	1.631	28.19	1.631		4.201	12.626	2.37		2.444		2.133		4.936	0.91
	2.133	29.778	2.133		4.351	14.286	2.444		2.455		2.37		5.171	1.224
	2.444	29.857	2.37		4.482	17.163	2.455		2.518		2.444		5.437	1.631
	2.455	29.895	2.455		4.765	19.2	2.518		2.691		2.455		5.732	2.455
	2.518	32.761	2.518		4.936	19.206	2.691		2.83379		2.518		5.794	2.518
	2.691	34.624	2.691		5.019	20.975	2.83379		2.99269		2.691		5.879	2.83379
	2.83379	36.158	2.83379		5.171	23.916	2.99269		3		2.83379		6.076	3.039
	2.99269	40.0536	2.99269		5.437	27.301	3		3.039		2.99269		6.187	3.23
	3	40.905	3		5.794	32.82	3.039		3.329		3		6.258	4.211
	3.034	43.57	3.039		5.879	36.236	3.329		3.52		3.039		6.876	4.24
	3.034	46.074	3.329		6.076	37.913	3.52		3.623		3.329		7.479	4.65
	3.039	46.176	3.52		6.187	40.863	3.623		3.919		3.52		7.761	5.296
	3.23	50.107	3.623		6.258	55.847	3.919		3.969		3.623		9.285	5.303
	3.329	51.8	3.919		6.876	62.339	3.969		3.971		3.919		11.468	5.375
	3.506	52.082	3.969		7.402	63.918	3.971		4.001		3.969		12.161	5.393
	3.52	53.839	3.971		7.479	65.423	4.001		4.201		3.971		12.375	6.962
	3.623	57.826	4.001		7.761	82.448	4.201		4.211		4.001		13.979	7.514
	3.919	61.347	4.201		8.4	0.576	4.211		4.24		4.201		14.285	8.039
	3.969	62.602	4.211		9.285	1.985	4.24		4.351		4.211		14.7	8.463
	3.971	66.586	4.24		11.014	4.733	4.351		4.482		4.24		16.3	9.203
	4.001	70.176	4.351		11.468	15.1	4.482		4.65		4.351		16.383	11.302
	4.201	76.6	4.482		12.161	18.148	4.65		4.765		4.482		16.494	12
	4.211	80.496	4.65		12.375	19.175	4.765		4.936		4.65		16.629	14.286
	4.24		4.765		13.302	28.19	4.936		5.019		4.765		18.64	17.163
	4.351		4.936		13.979	29.857	5.171		5.171		4.936		23.745	19.2
	4.482		5.019		14.285	32.761	5.296		5.296		5.019		24.507	19.206
	4.65		5.171		14.7	34.624	5.303		5.303		5.171		26.181	20.975
	4.765		5.296		14.823	40.905	5.375		5.375		5.296		26.597	23.916
	4.936		5.303		16.3	43.57	5.393		5.393		5.303		29.123	27.301
	5.019		5.393		16.383	46.176	5.437		5.437		5.375		30.349	27.443
	5.171		5.437		16.494	51.8	5.794		5.794		5.393		32.856	28.628
	5.296		5.794		16.629	52.082	5.879		5.879		5.437		44.284	32.82
	5.303		5.879		18.64	70.176	6.076		6.076		5.794		52.036	34.19
	5.375		6.076		22.298	76.6	6.187		6.187		5.879		53.411	36.236
	5.393		6.187		23.745	80.496	6.258		6.258		6.076		73.928	37.913
	5.437		6.258		24.507		6.876		6.876		6.187		4.301	40.863
	5.732		6.876		26.181		6.962		6.962		6.258		1.5	62.339
	5.794		6.962		26.597		7.479		7.402		6.876		7.756	63.918
	5.879		7.402		29.123		7.514		7.479		6.962		0.599	65.423
	6.076		7.479		30.349		7.761		7.514		7.402		1.698	81.494
	6.187		7.514		30.405		8.039		7.761		7.479		8.341	82.448
	6.258		7.761		32.856		8.463		8.039		7.514		1.046	0.576
	6.876		8.039		38.046		9.203		8.4		7.761		2	1.985
	6.962		8.4		40.535		9.285		8.463		8.039		12.7	4.733
	7.264		8.463		49.36		11.302		9.203		8.4		13.032	15.1
	7.402		9.203		52.036		11.468		9.285		8.463		15.734	19.175
	7.479		9.285		67.865		12.161		11.014		9.203		15.92	24.129
	7.514		11.014		73.928		12.375		11.302		9.285		17.867	28.19
	7.761		11.302		4.301		12.626		11.468		11.014		26.747	29.857
	8.039		11.468		2.422		13.302		12.161		11.302		27.769	32.761
	8.4		12.161		1.5		13.979		12.375		11.468		29.778	34.624
	8.463		12.375		7.756		14.285		13.979		12.161		36.158	40.905
	9.203		12.626		0.599		14.286		14.285		12.375		46.074	43.57
	9.285		13.302		1.698		14.7		14.286		12.626		53.839	46.176
	11.014		13.979		8.341		14.823		14.7		13.302		61.347	51.8
	11.302		14.285		1.046		16.3		14.823		13.979		66.586	52.082
	11.468		14.286		2		16.383		16.3		14.285			70.176
	12		14.7		12.7		16.494		16.383		14.286			76.6
	12.161		14.823		13.032		16.629		16.494		14.7			80.496
	12.375		16.3		15.734		17.163		16.629		16.3			0.405
	12.626		16.383		15.92		17.408		17.163		16.383			2.133
	13		16.494		17.867		18.64		17.408		16.494			3.034
	13.302		16.629		25.858		19.2		18.64		16.629			12.626
	13.979		17.163		26.747		19.206		19.2		17.163			13
	14.285		17.408		27.769		20.975		19.206		17.408			13.302
	14.286		19.2		29.778		23.745		20.975		18.64			15.7385
	14.7		19.206		29.895		23.916		22.298		19.2			24.552
	14.823		20.975		36.158		24.507		23.745		19.206			38.046
	14.929		22.298		40.0536		26.181		23.916		20.975			55.847
	15.7385		23.745		46.074		26.597		24.507		23.745			60.707
	16.3		23.916		50.107		27.301		26.181		23.916			67.865
	16.383		24.507		53.839		29.123		26.597		24.507			18.148
	16.494		26.181		57.826		30.349		27.301		26.181			40.0536
	16.629		26.597		61.347		32.82		29.123		26.597			50.107
	17.163		27.301		62.602		32.856		30.349		27.301
	17.408		29.123		66.586		36.236		30.405		29.123
	18.64		30.349				37.913		32.82		30.349
	19.2		30.405				38.046		32.856		30.405
	19.206		32.82				40.863		36.236		32.82
	20.975		32.856				52.036		37.913		32.856
	22.298		36.236				55.847		40.535		36.236
	23.745		37.913				62.339		40.863		37.913
	23.916		38.046				63.918		49.36		38.046
	24.507		40.535				65.423		52.036		40.535
	24.552		40.863				67.865		62.339		40.863
	26.181		49.36				73.928		63.918		49.36
	26.597		52.036				82.179		65.423		52.036
	27.301		55.847				82.448		73.928		55.847
	27.443		62.339				4.301		82.448		62.339
	28.628		63.918				1.5		4.301		63.918
	29.123		65.423				7.756		2.422		65.423
	30.349		67.865				0.599		1.5		67.865
	30.405		73.928				0.576		7.756		73.928
	32.82		82.179				1.698		0.599		82.179
	32.856		82.448				1.985		0.576		82.448
	34.19		4.301				8.341		1.698		4.301
	35.554		2.422				1.046		1.985		2.422
	36.236		7.756				2		8.341		1.5
	37.913		0.599				4.733		1.046		7.756
	38.046		0.576				5.936		2		0.599
	40.535		1.698				12.7		4.733		0.576
	40.863		1.985				13.032		5.936		1.698
	44.284		8.341				15.1		12.7		1.985
	49.36		1.046				15.734		13.032		8.341
	52.036		2				15.92		15.1		1.046
	53.411		4.733				17.867		15.734		2
	55.847		12.7				18.148		15.92		4.733
	60.707		13.032				19.175		17.867		5.936
	62.339		15.1				25.858		19.175		12.7
	63.918		15.734				26.747		25.858		13.032
	65.423		15.92				27.769		26.747		15.1
	67.865		17.867				28.19		27.769		15.734
	73.928		18.148				29.778		28.19		15.92
	81.494		19.175				29.857		29.778		17.867
	82.179		25.858				32.761		29.857		18.148
	82.448		27.769				34.624		29.895		19.175
	15.92		28.19				36.158		32.761		26.747
			29.778				40.0536		34.624		27.769
			29.857				40.905		36.158		28.19
			29.895				43.57		40.905		29.778
			32.761				46.074		43.57		29.857
			34.624				46.176		46.074		29.895
			40.905				50.107		46.176		32.761
			43.57				51.8		51.8		34.624
			46.074				52.082		52.082		36.158
			46.176				53.839		53.839		40.0536
			52.082				57.826		57.826		40.905
			53.839				61.347		61.347		43.57
			57.826				62.602		62.602		46.074
			61.347				66.586		66.586		46.176
			62.602				70.176		70.176		50.107
			66.586				76.6		76.6		51.8
			70.176				80.496		80.496		52.082
			76.6								53.839
			80.496								61.347
											66.586
											70.176
											76.6
											80.496

[truncated: 47 more sheets: Figure 2G, Suppl Fig 2B, Suppl Fig 2K, Suppl Figure 2L, Suppl Fig 3A, Suppl Fig 3B, Suppl Fig 3C, Supp Fig 3D, Suppl Fig 3E, Suppl Fig 3F, Suppl Fig 3H, Suppl Fig 3I, Suppl Fig 3J, Figure 3E, Figure 3F, Figure 3G, Suppl Fig 4D, Figure 4A, Figure 5 B, Figure 5C …]
